# Supplementary material for: Cross-Reactivity Conferred by Homologous and Heterologous Prime-Boost A/H5 Influenza Vaccination Strategies in Humans: A Literature Review
Source: Vaccines (Basel). 2021 Dec 10;9(12):1465. doi: 10.3390/vaccines9121465 (PMC8708856; doi:10.3390/vaccines9121465)
Supplement: Supplementary file 1 [file vaccines-09-01465-s001.zip]

Archive with 5 entries (5 files):
- Figure S1.html
- Figure S2.html
- Figure S3.html
- Table S1.xlsx
- Table S2.xlsx
