# Supplementary material for: Cross-Reactivity Conferred by Homologous and Heterologous Prime-Boost A/H5 Influenza Vaccination Strategies in Humans: A Literature Review
Source: Vaccines (Basel). 2021 Dec 10;9(12):1465. doi: 10.3390/vaccines9121465 (PMC8708856; doi:10.3390/vaccines9121465)
Supplement: Supplementary file 1 [file vaccines-09-01465-s001.zip › Table S1.xlsx]

## Sheet: Homologous
Study	Ref	ClinicalTrials.gov Identifier	Nb. of subjects	Gender	Age subjects	Location	ID	Group	Vaccine type	Vaccine_strain	Vaccine_strain_2	Age	Vaccine production	Vaccine content	Infectious dose	Dose 1 (ug HA unless noted otherwise)	Dose 1 adjuvant	Dose 2	Dose 2 timing (days after prime)	Dose 2 adjuvant	Dose 3	Dose 3 timing (days after boost)	Dose 3 adjuvant	Dose 4 vaccine type	Dose 4	Dose 4 timing (days after boost)	Dose 4 adjuvant	Serum sample (days since first vacc)	Serum sample after how many doses?	How many days after last dose		SP_MN_HOM	SP_MN_HOM_CI	SP_MN_HK97	SP_MN_HK97_CI	SP_MN_VN1203	SP_MN_VN1203_CI	SP_MN_VN1194	SP_MN_VN1194_CI	SP_MN_IN05	SP_MN_IN05_CI	SP_MN_TK05	SP_MN_TK05_CI	SP_MN_AN05	SP_MN_AN05_CI		SP_SRH_HOM	SP_SRH_HOM_CI	SP_SRH_VN1203
Rudenko et al., 2008	39	unknown	20	mixed	21-49	Russia	556	556A1	LAIV	PD86					﻿6^9 log EID50		NVT	same	21	same	NA	NA	NA	NA	NA	NA	NA	21	1	21
							556	556A2	LAIV	PD86					﻿6^9 log EID50		NVT	same	21	same	NA	NA	NA	NA	NA	NA	NA	42	2	21
							556	556B1	LAIV	PD86					﻿8^3 log EID50		NVT	same	21	same	NA	NA	NA	NA	NA	NA	NA	21	1	21
							556	556B2	LAIV	PD86					﻿8^3 log EID50		NVT	same	21	same	NA	NA	NA	NA	NA	NA	NA	42	2	21
Ehrlich et al., 2008	34	﻿NCT00349141	275	mixed	18-45	Austria, Singapore	1	1A1	Inactivated whole virion	VN1203						3.75	Al(OH)3	same	21	same	NA	NA	NA	NA	NA	NA	NA	21	1	21	VN≥ 1:20	21.4	10.3–36.8	21.4	10.3–36.8					11.9	4.0–25.6
							1	1A2	Inactivated whole virion	VN1203						3.75	Al(OH)3	same	21	same	NA	NA	NA	NA	NA	NA	NA	42	2	21	VN≥ 1:20	69	52.9–82.4	66.7	50.5–80.4					28.6	15.7–44.6
							1	1B1	Inactivated whole virion	VN1203						7.5	Al(OH)3	same	21	same	NA	NA	NA	NA	NA	NA	NA	21	1	21	VN≥ 1:20	26.2	13.9–42.0	31	17.6–47.1					11.9	4.0–25.6
							1	1B2	Inactivated whole virion	VN1203						7.5	Al(OH)3	same	21	same	NA	NA	NA	NA	NA	NA	NA	42	2	21	VN≥ 1:20	64.1	47.2–78.8	64.1	47.2–78.8					35.9	21.2–52.8
							1	1C1	Inactivated whole virion	VN1203						7.5	none	same	21	same	NA	NA	NA	NA	NA	NA	NA	21	1	21	VN≥ 1:20	40.5	25.6–56.7	47.6	32.0–63.6					23.8	12.1–39.5
							1	1C2	Inactivated whole virion	VN1203						7.5	none	same	21	same	NA	NA	NA	NA	NA	NA	NA	42	2	21	VN≥ 1:20	76.2	60.5–87.9	76.2	60.5–87.9					45.2	29.8–61.3
							1	1D1	Inactivated whole virion	VN1203						15	Al(OH)3	same	21	same	NA	NA	NA	NA	NA	NA	NA	21	1	21	VN≥ 1:20	16.3	6.8–30.7	20.9	10.0–36.0					2.3	0.1–12.3
							1	1D2	Inactivated whole virion	VN1203						15	Al(OH)3	same	21	same	NA	NA	NA	NA	NA	NA	NA	42	2	21	VN≥ 1:20	61	44.5–75.8	63.4	46.9–77.9					7.3	1.5–19.9
							1	1E1	Inactivated whole virion	VN1203						15	none	same	21	same	NA	NA	NA	NA	NA	NA	NA	21	1	21	VN≥ 1:20	39.5	25.0–55.6	41.9	27.0–57.9					16.3	6.8–30.7
							1	1E2	Inactivated whole virion	VN1203						15	none	same	21	same	NA	NA	NA	NA	NA	NA	NA	42	2	21	VN≥ 1:20	70.7	54.5–83.9	78	62.4–89.4					36.6	22.1–53.1
							1	1F1	Inactivated whole virion	VN1203						30	Al(OH)3	same	21	same	NA	NA	NA	NA	NA	NA	NA	21	1	21	VN≥ 1:20	10.9	3.6–23.6	15.2	6.3–28.9					6.5	1.4–17.9
							1	1F2	Inactivated whole virion	VN1203						30	Al(OH)3	same	21	same	NA	NA	NA	NA	NA	NA	NA	42	2	21	VN≥ 1:20	65.9	50.1–79.5	77.3	62.2–88.5					29.5	16.8–45.2
Wu et al., 2009	35	﻿NCT00535665	402	mixed	18-60	China	55	55B3	Inactivated whole virion	VN1194						10	Al(OH)3	same	28	same	NA	NA	NA	NA	NA	NA	NA	56	2	28	MN≥ 1:40	93.9	86.8–97.9							98.1	88.4–100.0			86.5	73.6–94.5
﻿Chu et al., 2011	22	﻿NCT00449670	360	﻿predominantly male	18-60	﻿Hong Kong	94	94A1	Split inactivated	VN1194						3.75	AS03A	same	21	same	NA	NA	NA	NA	NA	NA	NA	21	1	21
							94	94A2	Split inactivated	VN1194						3.75	AS03A	same	21	same	NA	NA	NA	NA	NA	NA	NA	42	2	21
							94	94B1	Split inactivated	VN1194						3.75	none	same	21	same	NA	NA	NA	NA	NA	NA	NA	21	1	21
							94	94B2	Split inactivated	VN1194						3.75	none	same	21	same	NA	NA	NA	NA	NA	NA	NA	42	2	21
Thongcharoen et al., 2011	24	﻿NCT00449670	350	predominanly female	﻿18-59	Thailand	100	100A1	Split inactivated	VN1194						3.75	AS03A	same	21	same	NA	NA	NA	NA	NA	NA	NA	21	1	21
							100	100A2	Split inactivated	VN1194						3.75	AS03A	same	21	same	NA	NA	NA	NA	NA	NA	NA	42	2	21
							100	100B1	Split inactivated	VN1194						3.75	none	same	21	same	NA	NA	NA	NA	NA	NA	NA	21	1	21
							100	100B2	Split inactivated	VN1194						3.75	none	same	21	same	NA	NA	NA	NA	NA	NA	NA	42	2	21
﻿Chu et al., 2009	19	﻿NCT00449670	1169	mixed	18-60	﻿Hong Kong, Taiwan, Singapore and Thailand	101	101A1	Split inactivated	VN1194						3.75	AS03A	same	21	same	NA	NA	NA	NA	NA	NA	NA	21	1	21	MN≥ 1:28
							101	101A2	Split inactivated	VN1194						3.75	AS03A	same	21	same	NA	NA	NA	NA	NA	NA	NA	42	2	21	MN≥ 1:28	99.6	98.0-100							95.3	92.2-97.5
							101	101B1	Split inactivated	VN1194						3.75	none	same	21	same	NA	NA	NA	NA	NA	NA	NA	21	1	21	MN≥ 1:28
							101	101B2	Split inactivated	VN1194						3.75	none	same	21	same	NA	NA	NA	NA	NA	NA	NA	42	2	21	MN≥ 1:28	47.9	35.9-60.1							14.1	7.0-24.4
Levie et al., 2008	18	NCT00457509	251	unknown	18-40	Belgium	283	283A2	Split inactivated	VN1194						1.9	oil-in-water	same	21	same	NA	NA	NA	NA	NA	NA	NA	42	2	21
							283	283B2	Split inactivated	VN1194						3.8	oil-in-water	same	21	same	NA	NA	NA	NA	NA	NA	NA	42	2	21
							283	283C2	Split inactivated	VN1194						7.5	oil-in-water	same	21	same	NA	NA	NA	NA	NA	NA	NA	42	2	21
							283	283D2	Split inactivated	VN1194						15	oil-in-water	same	21	same	NA	NA	NA	NA	NA	NA	NA	42	2	21
							283	283E2	Split inactivated	VN1194						7.5	none	same	21	same	NA	NA	NA	NA	NA	NA	NA	42	2	21
Banzhof et al., 2009	30	﻿NCT00311480	313	mixed	18-60	Italy	419	419A2	Subunit	VN1194		18-60Y				7.5	MF59	same	21	same	same	183	same	NA	NA	NA	NA	42	2	21	MN≥ 1:40	85	78−90									27	17–39			SRH area ≥ 25 mm2	85	79−91
							419	419A4	Subunit	VN1194		18-60Y				7.5	MF59	same	21	same	same	183	same	NA	NA	NA	NA	223	3	40	MN≥ 1:40	94	86−98									73	61–83			SRH area ≥ 25 mm2	89	79−95
							419	419B2	Subunit	VN1194		18-60Y				15	MF59	same	21	same	same	183	same	NA	NA	NA	NA	42	2	21	MN≥ 1:40	81	74−87									21	13–31			SRH area ≥ 25 mm2	85	79−91
							419	419B4	Subunit	VN1194		18-60Y				15	MF59	same	21	same	same	183	same	NA	NA	NA	NA	223	3	40	MN≥ 1:40	96	90−99									79	69–87			SRH area ≥ 25 mm2	92	83−97
Kreijtz et al., 2014	41	unknown	80	mixed	18–28	Netherlands	600	600A1	MVA	VN1194					10^8 PFU		NVT	NA	NA	NA	NA	NA	NA	NA	NA	NA	NA	28	1	28	MN≥ 1:40	11								0
							600	600A2	MVA	VN1194					10^8 PFU		NVT	NA	NA	NA	NA	NA	NA	NA	NA	NA	NA	56	1	56	MN≥ 1:40	11								11
							600	600A3	MVA	VN1194					10^8 PFU		NVT	NA	NA	NA	NA	NA	NA	NA	NA	NA	NA	140	1	140	MN≥ 1:40	11								11
							600	600B1	MVA	VN1194					10^7 PFU		NVT	NA	NA	NA	NA	NA	NA	NA	NA	NA	NA	28	1	28	MN≥ 1:40	0								0
							600	600B2	MVA	VN1194					10^7 PFU		NVT	NA	NA	NA	NA	NA	NA	NA	NA	NA	NA	56	1	56	MN≥ 1:40	0								0
							600	600B3	MVA	VN1194					10^7 PFU		NVT	NA	NA	NA	NA	NA	NA	NA	NA	NA	NA	140	1	140	MN≥ 1:40	0								0
							600	600C1	MVA	VN1194					10^8 PFU		NVT	same	28	same	NA	NA	NA	NA	NA	NA	NA	28	1	28	MN≥ 1:40	0								10
							600	600C2	MVA	VN1194					10^8 PFU		NVT	same	28	same	NA	NA	NA	NA	NA	NA	NA	56	2	28	MN≥ 1:40	30								20
							600	600C3	MVA	VN1194					10^8 PFU		NVT	same	28	same	NA	NA	NA	NA	NA	NA	NA	140	2	112	MN≥ 1:40	20								10
							600	600D1	MVA	VN1194					10^7 PFU		NVT	same	28	same	NA	NA	NA	NA	NA	NA	NA	28	1	28	MN≥ 1:40	0								0
							600	600D2	MVA	VN1194					10^7 PFU		NVT	same	28	same	NA	NA	NA	NA	NA	NA	NA	56	2	28	MN≥ 1:40	0								0
							600	600D3	MVA	VN1194					10^7 PFU		NVT	same	28	same	NA	NA	NA	NA	NA	NA	NA	140	2	112	MN≥ 1:40	0								0
Tambyah et al., 2012	36	unknown	128	mixed	﻿21–45	Singapore, Hong Kong	10	10A1	Inactivated whole virion	IN05						3.75	none	same	21	same	NA	NA	NA	NA	NA	NA	NA	21	1	21	MN≥ 1:20	36.4	23.8-50.4			20	10.4-33.0									SRH area ≥ 25 mm2	38.2	25.4-52.3	20
							10	10A2	Inactivated whole virion	IN05						3.75	none	same	21	same	NA	NA	NA	NA	NA	NA	NA	42	2	21	MN≥ 1:20	82.7	69.7-91.8			25	14.0-38.9									SRH area ≥ 25 mm2	71.2	56.9-82.9	25
							10	10A3	Inactivated whole virion	IN05						3.75	none	same	21	same	NA	NA	NA	NA	NA	NA	NA	180	2	159	MN≥ 1:20	50	35.8-64.2			7.7	2.1-18.5									SRH area ≥ 25 mm2	26.9	15.6-41.0	3.8
							10	10B1	Inactivated whole virion	IN05						7.5	none	same	21	same	NA	NA	NA	NA	NA	NA	NA	21	1	21	MN≥ 1:20	19.2	9.6-32.5			11.5	4.4-23.4									SRH area ≥ 25 mm2	40.4	27.0-54.9	15.4
							10	10B2	Inactivated whole virion	IN05						7.5	none	same	21	same	NA	NA	NA	NA	NA	NA	NA	42	2	21	MN≥ 1:20	86.5	74.2-94.4			21.2	11.1-34.7									SRH area ≥ 25 mm2	69.2	54.9-81.3	28.8
							10	10B3	Inactivated whole virion	IN05						7.5	none	same	21	same	NA	NA	NA	NA	NA	NA	NA	180	2	159	MN≥ 1:20	55.8	41.3-69.5			3.8	0.5-13.2									SRH area ≥ 25 mm2	9.6	3.2-21.0	3.8
Langley et al., 2010	20	﻿NCT00510874	680	unknown	18-64	United States, Canada	92	92A1	Split inactivated	IN05						3.75	none	same	21	same	NA	NA	NA	NA	NA	NA	NA	42	2	21
							92	92A2	Split inactivated	IN05						3.75	none	same	21	same	NA	NA	NA	NA	NA	NA	NA	182	2	161
							92	92B1	Split inactivated	IN05				Q		3.75	AS03A	same	21	same	NA	NA	NA	NA	NA	NA	NA	42	2	21
							92	92B2	Split inactivated	IN05				Q		3.75	AS03A	same	21	same	NA	NA	NA	NA	NA	NA	NA	182	2	161
							92	92C1	Split inactivated	IN05				Q		3.75	AS03B	same	21	same	NA	NA	NA	NA	NA	NA	NA	42	2	21
							92	92C2	Split inactivated	IN05				Q		3.75	AS03B	same	21	same	NA	NA	NA	NA	NA	NA	NA	182	2	161
							92	92D1	Split inactivated	IN05				D		3.75	AS03A	same	21	same	NA	NA	NA	NA	NA	NA	NA	42	2	21
							92	92D2	Split inactivated	IN05				D		3.75	AS03A	same	21	same	NA	NA	NA	NA	NA	NA	NA	182	2	161
							92	92E1	Split inactivated	IN05				D		3.75	AS03B	same	21	same	NA	NA	NA	NA	NA	NA	NA	42	2	21
							92	92E2	Split inactivated	IN05				D		3.75	AS03B	same	21	same	NA	NA	NA	NA	NA	NA	NA	182	2	161
Lasko et al., 2011	23	﻿NCT00695669	312	mixed	﻿18–64	﻿Canada	93	93A1	Split inactivated	IN05						3.75	AS03A	same	21	same	NA	NA	NA	NA	NA	NA	NA	35	2	14
							93	93A2	Split inactivated	IN05						3.75	AS03A	same	21	same	NA	NA	NA	NA	NA	NA	NA	42	2	21
							93	93B1	Split inactivated	IN05						3.75	AS03A	same	14	same	NA	NA	NA	NA	NA	NA	NA	28	2	14
							93	93B3	Split inactivated	IN05						3.75	AS03A	same	14	same	NA	NA	NA	NA	NA	NA	NA	35	2	21
							93	93C1	Split inactivated	IN05						3.75	AS03A	same	7	same	NA	NA	NA	NA	NA	NA	NA	21	2	14
							93	93C2	Split inactivated	IN05						3.75	AS03A	same	7	same	NA	NA	NA	NA	NA	NA	NA	28	2	21
							93	93D1	Split inactivated	IN05						7.5	AS03A	NA	NA	NA	NA	NA	NA	NA	NA	NA	NA	14	1	14
							93	93D2	Split inactivated	IN05						7.5	AS03A	NA	NA	NA	NA	NA	NA	NA	NA	NA	NA	21	1	21
Yang et al., 2012	25	﻿NCT00812981	320	mixed	18-60	Taiwan	103	103A1	Split inactivated	IN05				No ﻿thiomersal		3.75	AS03A	same	21	same	NA	NA	NA	NA	NA	NA	NA	42	2	21
							103	103A2	Split inactivated	IN05				No ﻿thiomersal		3.75	AS03A	same	21	same	NA	NA	NA	NA	NA	NA	NA	180	2	159
							103	103B1	Split inactivated	IN05				With ﻿thiomersal		3.75	AS03A	same	21	same	NA	NA	NA	NA	NA	NA	NA	42	2	21
							103	103B2	Split inactivated	IN05				With ﻿thiomersal		3.75	AS03A	same	21	same	NA	NA	NA	NA	NA	NA	NA	180	2	159
Nagai et al., 2010	21	﻿NCT00742885	100	mixed	20-64	﻿Japan	107	107A1	Split inactivated	IN05		20-40Y				3.75	AS03A	same	21	same	NA	NA	NA	NA	NA	NA	NA	21	1	21
							107	107A2	Split inactivated	IN05		20-40Y				3.75	AS03A	same	21	same	NA	NA	NA	NA	NA	NA	NA	42	2	21
							107	107A3	Split inactivated	IN05		20-40Y				3.75	AS03A	same	21	same	NA	NA	NA	NA	NA	NA	NA	182	2	161
							107	107B1	Split inactivated	IN05		41-64Y				3.75	AS03A	same	21	same	NA	NA	NA	NA	NA	NA	NA	21	1	21
							107	107B2	Split inactivated	IN05		41-64Y				3.75	AS03A	same	21	same	NA	NA	NA	NA	NA	NA	NA	42	2	21
							107	107B3	Split inactivated	IN05		41-64Y				3.75	AS03A	same	21	same	NA	NA	NA	NA	NA	NA	NA	182	2	161
Izurieta et al., 2015	26	﻿NCT01730378	131	predominanly female	18-59	﻿Republic of Korea	108	108A1	Split inactivated	IN05						3.75	AS03A	same	21	same	NA	NA	NA	NA	NA	NA	NA	21	1	21
							108	108A2	Split inactivated	IN05						3.75	AS03A	same	21	same	NA	NA	NA	NA	NA	NA	NA	42	2	21
Schuind et al., 2015	28	﻿NCT01236040	521	mixed	18-49	United States	112	112A1	Split inactivated	IN05			Cell culture			3.75	AS03A	same	21	same	NA	NA	NA	NA	NA	NA	NA	21	1	21	MN≥ 1:28	89.4	76.9–96.5					81.3	67.4–91.1
							112	112A2	Split inactivated	IN05			Cell culture			3.75	AS03A	same	21	same	NA	NA	NA	NA	NA	NA	NA	42	2	21	MN≥ 1:28	100	92.3–100					97.8	88.5–99.9
							112	112A3	Split inactivated	IN05			Cell culture			3.75	AS03A	same	21	same	NA	NA	NA	NA	NA	NA	NA	183	2	162	MN≥ 1:28	100	91.6–100					90.5	77.4–97.3
							112	112A4	Split inactivated	IN05			Cell culture			3.75	AS03A	same	21	same	NA	NA	NA	NA	NA	NA	NA	365	2	344	MN≥ 1:28	100	91.0–100					89.7	75.8–97.1
							112	112B1	Split inactivated	IN05			Cell culture			1.9	AS03B	same	21	same	NA	NA	NA	NA	NA	NA	NA	21	1	21	MN≥ 1:28	86.3	73.7–94.3					80.8	67.5–90.4
							112	112B2	Split inactivated	IN05			Cell culture			1.9	AS03B	same	21	same	NA	NA	NA	NA	NA	NA	NA	42	2	21	MN≥ 1:28	100	92.7–100					100	92.9–100
							112	112B3	Split inactivated	IN05			Cell culture			1.9	AS03B	same	21	same	NA	NA	NA	NA	NA	NA	NA	183	2	162	MN≥ 1:28	100	92.7–100					89.6	77.3–96.5
							112	112B4	Split inactivated	IN05			Cell culture			1.9	AS03B	same	21	same	NA	NA	NA	NA	NA	NA	NA	365	2	344	MN≥ 1:28	89.6	77.3–96.5					78.7	64.3–89.3
							112	112C1	Split inactivated	IN05			Cell culture			15	none	same	21	same	NA	NA	NA	NA	NA	NA	NA	21	1	21	MN≥ 1:28	40	26.4–54.8					59.2	44.2–73.0
							112	112C2	Split inactivated	IN05			Cell culture			15	none	same	21	same	NA	NA	NA	NA	NA	NA	NA	42	2	21	MN≥ 1:28	87.5	74.8–95.3					68.1	52.9–80.9
							112	112C3	Split inactivated	IN05			Cell culture			15	none	same	21	same	NA	NA	NA	NA	NA	NA	NA	183	2	162	MN≥ 1:28	81.8	67.3–91.8					67.5	50.9–81.4
							112	112C4	Split inactivated	IN05			Cell culture			15	none	same	21	same	NA	NA	NA	NA	NA	NA	NA	365	2	344	MN≥ 1:28	55.8	39.9–70.9					56.4	39.6–72.2
							112	112D1	Split inactivated	IN05			Egg			3.75	AS03A	same	21	same	NA	NA	NA	NA	NA	NA	NA	21	1	21	MN≥ 1:28	94.3	84.3–98.8					94.1	83.8–98.8
							112	112D2	Split inactivated	IN05			Egg			3.75	AS03A	same	21	same	NA	NA	NA	NA	NA	NA	NA	42	2	21	MN≥ 1:28	100	93.2–100					100	92.9–100
							112	112D3	Split inactivated	IN05			Egg			3.75	AS03A	same	21	same	NA	NA	NA	NA	NA	NA	NA	183	2	162	MN≥ 1:28	100	92.6–100					84.8	71.1–93.7
							112	112D4	Split inactivated	IN05			Egg			3.75	AS03A	same	21	same	NA	NA	NA	NA	NA	NA	NA	365	2	344	MN≥ 1:28	97.8	88.5–99.9					84.1	69.9–93.4
							112	112E1	Split inactivated	IN05			Egg			15	none	same	21	same	NA	NA	NA	NA	NA	NA	NA	21	1	21	MN≥ 1:28	55.1	40.2–69.3					73.5	58.9–85.1
							112	112E2	Split inactivated	IN05			Egg			15	none	same	21	same	NA	NA	NA	NA	NA	NA	NA	42	2	21	MN≥ 1:28	91.7	80.0–97.7					78.7	64.3–89.3
							112	112E3	Split inactivated	IN05			Egg			15	none	same	21	same	NA	NA	NA	NA	NA	NA	NA	183	2	162	MN≥ 1:28	84.4	70.5–93.5					73.3	58.1–85.4
							112	112E4	Split inactivated	IN05			Egg			15	none	same	21	same	NA	NA	NA	NA	NA	NA	NA	365	2	344	MN≥ 1:28	73.8	58.0–86.1					73.8	58.0–86.1
Sansyzbay et al., 2013	37	unknown	80	mixed	19-58	Russia	66	66A1	Inactivated whole virion	AS05						7.5	Al(OH)3	NA	NA	NA	NA	NA	NA	NA	NA	NA	NA	21	1	21	MN≥ 1:40	40	24.9–56.7					27.5	14.6–43.9
							66	66B1	Inactivated whole virion	AS05						15	Al(OH)3	NA	NA	NA	NA	NA	NA	NA	NA	NA	NA	21	1	21	MN≥ 1:40	55	38.5–70.7					40	24.9–56.7
﻿Bihari et al., 2012	32	﻿NCT00841646	194	mixed	18-60	Hungary	612	612A1	Subunit	TK05		18-60Y	Egg			7.5	MF59	same	21	same	NA	NA	NA	NA	NA	NA	NA	21	1	21	MN≥ 1:40	25	19–32
							612	612A2	Subunit	TK05		18-60Y	Egg			7.5	MF59	same	21	same	NA	NA	NA	NA	NA	NA	NA	42	2	21	MN≥ 1:40	85	79–90					10	6.0–16	38	31–45
							612	612A3	Subunit	TK05		18-60Y	Egg			7.5	MF59	same	21	same	NA	NA	NA	NA	NA	NA	NA	201	2	180	MN≥ 1:40	22	17–29					1	0–4.0	4	1.0–7.0
﻿Naruse et al., 2015	27	unknown	60	male	20-40	Japan	613	613A1	Split inactivated	IN05			Cell culture	half adjuvant		1.9	AS03A	same	21	same	NA	NA	NA	NA	NA	NA	NA	21	1	21
							613	613A2	Split inactivated	IN05			Cell culture	half adjuvant		1.9	AS03A	same	21	same	NA	NA	NA	NA	NA	NA	NA	42	2	21
							613	613B1	Split inactivated	IN05			Cell culture			3.8	AS03A	same	21	same	NA	NA	NA	NA	NA	NA	NA	21	1	21
							613	613B2	Split inactivated	IN05			Cell culture			3.8	AS03A	same	21	same	NA	NA	NA	NA	NA	NA	NA	42	2	21
							613	613C1	Split inactivated	IN05			Cell culture			7.5	AS03A	same	21	same	NA	NA	NA	NA	NA	NA	NA	21	1	21
							613	613C2	Split inactivated	IN05			Cell culture			7.5	AS03A	same	21	same	NA	NA	NA	NA	NA	NA	NA	42	2	21
﻿Stephenson et al., 2005	29	unknown	26	mixed	18-45	United Kingdom	414	414A1	Subunit	SI97						15	MF59	same	21	MF59	same	487	MF59	NA	NA	NA	NA	42	2	21
							414	414A2	Subunit	SI97						15	MF59	same	21	MF59	same	487	MF59	NA	NA	NA	NA	529	3	21
							414	414B1	Subunit	SI97						15	none	same	21	none	same	487	none	NA	NA	NA	NA	42	2	21
							414	414B2	Subunit	SI97						15	none	same	21	none	same	487	none	NA	NA	NA	NA	529	3	21
﻿Beran et al., 2010	31	﻿NCT00848029	240	mixed	18-60	﻿Czech Republic	435	435A1	Subunit	VN1194			Egg			7.5	MF59	same	15	MF59	NA	NA	NA	NA	NA	NA	NA	14	1	14
							435	435A2	Subunit	VN1194			Egg			7.5	MF59	same	15	MF59	NA	NA	NA	NA	NA	NA	NA	36	2	21
							435	435B1	Subunit	VN1194			Egg			7.5	MF59	same	22	MF59	NA	NA	NA	NA	NA	NA	NA	21	1	21
							435	435B2	Subunit	VN1194			Egg			7.5	MF59	same	22	MF59	NA	NA	NA	NA	NA	NA	NA	43	2	21
﻿Vesikari et al., 2012	33	﻿NCT00841763	2592	mixed	18-60	Finland, Germany	436	436A1	Subunit	VN1194			Egg			7.5	MF59	same	21	MF59	NA	NA	NA	NA	NA	NA	NA	21	1	21
							436	436A2	Subunit	VN1194			Egg			7.5	MF59	same	21	MF59	NA	NA	NA	NA	NA	NA	NA	42	2	21
Pitisuttithum et al., 2017	40	﻿NCT01841918, NCT02229357	60	mixed	18-49	Thailand	576	576A1	LAIV	TK05					8 log EID		none	same	28	none	7.5	365	Al(OH)3	NA	NA	NA	NA	372	3	7
							576	576A2	LAIV	TK05					8 log EID		none	same	28	none	7.5	365	Al(OH)3	NA	NA	NA	NA	393	3	28
							576	576A3	LAIV	TK05					8 log EID		none	same	28	none	7.5	365	Al(OH)3	NA	NA	NA	NA	455	3	90
							576	576B1	Subunit	TK05						7.5	Al(OH)3	NA	NA	NA	NA	NA	NA	NA	NA	NA	NA	7	1	7
							576	576B2	Subunit	TK05						7.5	Al(OH)3	NA	NA	NA	NA	NA	NA	NA	NA	NA	NA	28	1	28
							576	576B3	Subunit	TK05						7.5	Al(OH)3	NA	NA	NA	NA	NA	NA	NA	NA	NA	NA	90	1	90
﻿Landry et al., 2010	38	﻿NCT00984945	48	mixed	18-60	Canada	615	615A1	VLP	IN05			Plant			5	Al(OH)3	same	21	same	NA	NA	NA	NA	NA	NA	NA	42	2	21		25				0
							615	615B1	VLP	IN05			Plant			10	Al(OH)3	same	21	same	NA	NA	NA	NA	NA	NA	NA	42	2	21		25				0
							615	615C1	VLP	IN05			Plant			20	Al(OH)3	same	21	same	NA	NA	NA	NA	NA	NA	NA	42	2	21		58.3				8.3
﻿Khurana et al., 2015	42	NCT01006798	47	mixed	18-40	United States	632	632A1	Adeno	VN1194					10^7		none	same	56	same	same	56	same	Subunit	90	289	none	429	4	28
							632	632B1	Adeno	VN1194					10^11		none	same	56	same	same	56	same	Subunit	90	289	none	429	4	28
							632	632C1	Subunit	VN1194						90	none	NA	NA	NA	NA	NA	NA	NA	NA	NA	NA	28	4	28
[truncated: 135 more columns]

## Sheet: Details 
Column	Content							Antigen
Study	ID number assigned to particular paper			GMT	Geometric mean titer		PD86	﻿A⁄Duck⁄Potsdam⁄1402-6⁄1986
Group	ID number assigned to particular group in study and time point (first number: study, letter: group, second number: time point)			GMI	Geometric mean increase		SI97	A/duck/Singapore/1997
Vaccine type	The type of vaccine (e.g. split inactivated, whole inactivated, MVA) that was used in the first vaccination			SP	Seroprotection		HK97	A/HongKong/156/1997
Vaccine_type_2	The type of vaccine (e.g. split inactivated, whole inactivated, MVA) that was used in the secondary vaccination			SC	Seroconversion		VN1203	A/Vietnam/1203/2004
Vaccine_strain	The virus strain used in the first vaccination (abbreviated)						VN1194	﻿A/Vietnam/1194/2004
Vaccine_strain_2	The virus strain used in later vaccinations - if different from the first one (abbreviated)			MN	Microneutralization		TH04	A/Thailand/16/2004
Second_adjuvant	The adjuvant used in the secondary vaccination			HI	Hemagglutination inhibition		CA07	﻿A/Cambodia/R0405050/2007
Age	The age of the participants in the trial group			SRH	Single radial hemolysis		IN05	A/Indonesia/05/2005
Vaccine production	How the vaccine was produced (e.g. was it grown in eggs/cells). This information was only included when there was a difference within the study						HU02	A/duck/Hunan/795/2002
Vaccine content	Extra information on the vaccine content if there was something different within the study (e.g. addition of preservatives or not)			CI	Confidence interval		IN12	A/Indonesia/NIHRD-12379/2012
Infectious dose	The infectious dose used for live of vectored vaccines			SD	Standard deviation		TK05	A/turkey/Turkey/1/2005
Dose 1 ug HA	The amount in ug HA used in the first vaccine shot						QI05	﻿A/bar-headed-goose/Qinghai/1A/2005
Dose 1 adjuvant	The adjuvant used in the first vaccine shot						MG05	A/whooper-swan/Mongolia/244/2005
Dose 2 vaccine strain	The virus strain used in the second vaccination (abbreviated)						AS05	﻿A/Chicken/Astana/6/2005
Dose 2 ug HA	The amount in ug HA used in the second vaccine shot						TK06	A/Turkey/15/2006
Dose 2 timing (days after dose 1)	The amount of time (in days) between the first and second vaccine shots						EG10	A/Egypt/N03072/2010
Dose 2 adjuvant	The adjuvant used in the second vaccine shot						EG14	A/Egypt/N04915/2014
Dose 3 vaccine strain	The virus strain used in the third vaccination (abbreviated)						EG08	A/Egypt/3300-Namru3/2008
Dose 3 vaccine type	The type of vaccine (e.g. split inactivated, whole inactivated, MVA) that was used in the third vaccination						AN05	A/Anhui/1/2005
Dose 3 timing (days after dose 2)	The amount of time (in days) between the second and third vaccine shots						HU10	A/Hubei/1/2010
Dose 3 adjuvant	The adjuvant used in the third vaccine shot						BA13	A/duck/Bangladesh/19097/2013
Dose 3 ug HA	The amount in ug HA used in the third vaccine shot						VN12	A/duck/Vietnam/NCVD-1584/2012
Dose 4 vaccine strain	The virus strain used in the fourth vaccination (abbreviated)						GY14	A/gyrfalcon/Washington/410886/2014
Dose 4 timing (days after dose 3)	The amount of time (in days) between the third and fourth vaccine shots						GU06	A/goose/Guiyang/337/2006
Dose 4 adjuvant	The adjuvant used in the fourth vaccine shot						VN08	A/chicken/Vietnam/NCVD-016/2008
Dose 4 ug HA	The amount in ug HA used in the fourth vaccine shot						HK03	A/Hong-Kong/213/2003
Serum sample (days since first vacc)	The amount of time (in days) between the first vaccine shot and when the serum samples were obtained						LA07	A/Laos/Nong Khai/1/2007
Serum sample after how many doses?	The number of vaccine shots given before these serum samples						NL14	A/chicken/Netherlands/EMC-3/2014
How many days since last dose	The amount of time between the last vaccine shot and the serum samples (in days)
	Details:
	Each row in the sheet represents an experimental group at a specific point in time when the serum was obtained. The columns are arranged as parameter_assay_strain (e.g. SP_HI_PD86), and the corresponding error indicatation as parameter_assay_strain_CI or parameter_assay_strain_SD. The parameters obtained with the strain homologous to the first vaccination are under parameter_assay_VAC1 and the pa…
