# Supplementary material for: Cross-Reactivity Conferred by Homologous and Heterologous Prime-Boost A/H5 Influenza Vaccination Strategies in Humans: A Literature Review
Source: Vaccines (Basel). 2021 Dec 10;9(12):1465. doi: 10.3390/vaccines9121465 (PMC8708856; doi:10.3390/vaccines9121465)
Supplement: Supplementary file 1 [file vaccines-09-01465-s001.zip › Table S2.xlsx]

## Sheet: Heterologous
Study	Ref	ClinicalTrials.gov Identifier	Nb. of subjects	Gender	Age subjects	Location	Study	Group	Vaccine type	Vaccine_type_2	Second_adjuvant	Vaccine_strain	Vaccine_strain_2	Dose_2	Age	Vaccine production	Vaccine content	Infectious dose	Dose 1 (ug HA unless noted otherwise)	Dose 1 adjuvant	Dose 2 vaccine strain	Dose 2(ug HA)	Dose 2 timing (days after prime)	Dose 2 adjuvant	Dose 3 vaccine strain	Dose 3 vaccine type	Dose 3 timing (days after dose 2)	Dose 3 adjuvant	Dose 3(ug HA)	Dose 4 vaccine strain	Dose 4 timing (days after dose 3)	Dose 4 adjuvant	Dose 4(ug HA)	Serum sample (days since first vacc)	Serum sample after how many doses?	How many days after last dose		SP_MN_VAC1	SP_MN_VAC1_CI	SP_MN_VAC2	SP_MN_VAC2_CI	SP_MN_HK97	SP_MN_HK97_CI	SP_MN_VN1203	SP_MN_VN1203_CI	SP_MN_VN1194	SP_MN_VN1194_CI	SP_MN_IN05	SP_MN_IN05_CI
Ehrlich et al., 2009	54	NCT00530660	77	mixed	18-46	Austria	3	3A1	Inactivated whole virion			VN1203							3.75	Al(OH)3	VN1203	same	21	same	IN05	Inactivated whole virion	496	none	7.5	NA	NA	NA	NA	517	2	496
							3	3A2	Inactivated whole virion	Inactivated whole virion	none	VN1203	IN05	7.5					3.75	Al(OH)3	VN1203	same	21	same	IN05	Inactivated whole virion	496	none	7.5	NA	NA	NA	NA	524	3	7
							3	3A3	Inactivated whole virion	Inactivated whole virion	none	VN1203	IN05	7.5					3.75	Al(OH)3	VN1203	same	21	same	IN05	Inactivated whole virion	496	none	7.5	NA	NA	NA	NA	538	3	21
							3	3B1	Inactivated whole virion			VN1203							7.5	Al(OH)3	VN1203	same	21	same	IN05	Inactivated whole virion	496	none	7.5	NA	NA	NA	NA	517	2	496
							3	3B2	Inactivated whole virion	Inactivated whole virion	none	VN1203	IN05	7.5					7.5	Al(OH)3	VN1203	same	21	same	IN05	Inactivated whole virion	496	none	7.5	NA	NA	NA	NA	524	3	7
							3	3B3	Inactivated whole virion	Inactivated whole virion	none	VN1203	IN05	7.5					7.5	Al(OH)3	VN1203	same	21	same	IN05	Inactivated whole virion	496	none	7.5	NA	NA	NA	NA	538	3	21
							3	3C1	Inactivated whole virion			VN1203							7.5	none	VN1203	same	21	same	IN05	Inactivated whole virion	496	none	7.5	NA	NA	NA	NA	517	2	496
							3	3C2	Inactivated whole virion	Inactivated whole virion	none	VN1203	IN05	7.5					7.5	none	VN1203	same	21	same	IN05	Inactivated whole virion	496	none	7.5	NA	NA	NA	NA	524	3	7
							3	3C3	Inactivated whole virion	Inactivated whole virion	none	VN1203	IN05	7.5					7.5	none	VN1203	same	21	same	IN05	Inactivated whole virion	496	none	7.5	NA	NA	NA	NA	538	3	21
							3	3D1	Inactivated whole virion			VN1203							15	Al(OH)3	VN1203	same	21	same	IN05	Inactivated whole virion	496	none	7.5	NA	NA	NA	NA	517	2	496
							3	3D2	Inactivated whole virion	Inactivated whole virion	none	VN1203	IN05	7.5					15	Al(OH)3	VN1203	same	21	same	IN05	Inactivated whole virion	496	none	7.5	NA	NA	NA	NA	524	3	7
							3	3D3	Inactivated whole virion	Inactivated whole virion	none	VN1203	IN05	7.5					15	Al(OH)3	VN1203	same	21	same	IN05	Inactivated whole virion	496	none	7.5	NA	NA	NA	NA	538	3	21
							3	3E1	Inactivated whole virion			VN1203							15	none	VN1203	same	21	same	IN05	Inactivated whole virion	496	none	7.5	NA	NA	NA	NA	517	2	496
							3	3E2	Inactivated whole virion	Inactivated whole virion	none	VN1203	IN05	7.5					15	none	VN1203	same	21	same	IN05	Inactivated whole virion	496	none	7.5	NA	NA	NA	NA	524	3	7
							3	3E3	Inactivated whole virion	Inactivated whole virion	none	VN1203	IN05	7.5					15	none	VN1203	same	21	same	IN05	Inactivated whole virion	496	none	7.5	NA	NA	NA	NA	538	3	21
							3	3F1	Inactivated whole virion			VN1203							30	Al(OH)3	VN1203	same	21	same	IN05	Inactivated whole virion	496	none	7.5	NA	NA	NA	NA	517	2	496
							3	3F2	Inactivated whole virion	Inactivated whole virion	none	VN1203	IN05	7.5					30	Al(OH)3	VN1203	same	21	same	IN05	Inactivated whole virion	496	none	7.5	NA	NA	NA	NA	524	3	7
							3	3F3	Inactivated whole virion	Inactivated whole virion	none	VN1203	IN05	7.5					30	Al(OH)3	VN1203	same	21	same	IN05	Inactivated whole virion	496	none	7.5	NA	NA	NA	NA	538	3	21
Gillard et al., 2014	47	﻿NCT00449670, NCT00652743	1058	mixed	18-60	﻿Hong Kong, Taiwan, Singapore and Thailand	88	88A1	Split inactivated			VN1194							3.75	AS03A	VN1194	same	21	same	IN05	Split inactivated	162	AS03A	3.75	NA	NA	NA	NA	21	1	21	MN ≥1:28
							88	88A2	Split inactivated			VN1194							3.75	AS03A	VN1194	same	21	same	IN05	Split inactivated	162	AS03A	3.75	NA	NA	NA	NA	42	2	21	MN ≥1:28
							88	88A3	Split inactivated			VN1194							3.75	AS03A	VN1194	same	21	same	IN05	Split inactivated	162	AS03A	3.75	NA	NA	NA	NA	183	2	162	MN ≥1:28	99.4	96.6, 100	98.8	95.6, 99.9
							88	88A4	Split inactivated	Split inactivated	AS03A	VN1194	IN05	3.75					3.75	AS03A	VN1194	same	21	same	IN05	Split inactivated	162	AS03A	3.75	NA	NA	NA	NA	204	3	21	MN ≥1:28	100	97.8, 100	100	97.7, 100
							88	88A5	Split inactivated	Split inactivated	AS03A	VN1194	IN05	3.75					3.75	AS03A	VN1194	same	21	same	IN05	Split inactivated	162	AS03A	3.75	NA	NA	NA	NA	365	3	203	MN ≥1:28	100	95.2, 100	100	95.1, 100
							88	88A6	Split inactivated	Split inactivated	AS03A	VN1194	IN05	3.75					3.75	AS03A	VN1194	same	21	same	IN05	Split inactivated	162	AS03A	3.75	NA	NA	NA	NA	547	3	385	MN ≥1:28
							88	88A7	Split inactivated	Split inactivated	AS03A	VN1194	IN05	3.75					3.75	AS03A	VN1194	same	21	same	IN05	Split inactivated	162	AS03A	3.75	NA	NA	NA	NA	730	3	568	MN ≥1:28	98.7	92.8, 100	94.6	86.7, 98.5
							88	88A8	Split inactivated	Split inactivated	AS03A	VN1194	IN05	3.75					3.75	AS03A	VN1194	same	21	same	IN05	Split inactivated	162	AS03A	3.75	NA	NA	NA	NA	912	3	750	MN ≥1:28
							88	88A9	Split inactivated	Split inactivated	AS03A	VN1194	IN05	3.75					3.75	AS03A	VN1194	same	21	same	IN05	Split inactivated	162	AS03A	3.75	NA	NA	NA	NA	1095	3	933	MN ≥1:28	94.7	86.9, 98.5	88	78.4, 94.4
							88	88A10	Split inactivated	Split inactivated	AS03A	VN1194	IN05	3.75					3.75	AS03A	VN1194	same	21	same	IN05	Split inactivated	162	AS03A	3.75	NA	NA	NA	NA	1277	3	1115	MN ≥1:28
							88	88A11	Split inactivated	Split inactivated	AS03A	VN1194	IN05	3.75					3.75	AS03A	VN1194	same	21	same	IN05	Split inactivated	162	AS03A	3.75	NA	NA	NA	NA	1460	3	1298	MN ≥1:28	97.3	90.7, 99.7	89.3	80.1, 95.3
							88	88B1	Split inactivated			VN1194							3.75	none	VN1194	same	21	same	IN05	Split inactivated	162	AS03A	3.75	IN05	21	AS03A	3.75	21	1	21	MN ≥1:28
							88	88B2	Split inactivated			VN1194							3.75	none	VN1194	same	21	same	IN05	Split inactivated	162	AS03A	3.75	IN05	21	AS03A	3.75	42	2	21	MN ≥1:28
							88	88B3	Split inactivated			VN1194							3.75	none	VN1194	same	21	same	IN05	Split inactivated	162	AS03A	3.75	IN05	21	AS03A	3.75	183	2	162	MN ≥1:28
							88	88B4	Split inactivated	Split inactivated	AS03A	VN1194	IN05	3.75					3.75	none	VN1194	same	21	same	IN05	Split inactivated	162	AS03A	3.75	IN05	21	AS03A	3.75	204	3	21	MN ≥1:28
							88	88B5	Split inactivated	Split inactivated	AS03A	VN1194	IN05	3.75					3.75	none	VN1194	same	21	same	IN05	Split inactivated	162	AS03A	3.75	IN05	21	AS03A	3.75	225	4	42	MN ≥1:28
							88	88C1	Split inactivated			VN1194							3.75	AS03A	VN1194	same	21	same	IN05	Split inactivated	344	AS03A	3.75	NA	NA	NA	NA	183	2	162	MN ≥1:28
							88	88C2	Split inactivated			VN1194							3.75	AS03A	VN1194	same	21	same	IN05	Split inactivated	344	AS03A	3.75	NA	NA	NA	NA	365	2	203	MN ≥1:28	98.8	95.7, 99.9	82.3	75.6, 87.8
							88	88C3	Split inactivated	Split inactivated	AS03A	VN1194	IN05	3.75					3.75	AS03A	VN1194	same	21	same	IN05	Split inactivated	344	AS03A	3.75	NA	NA	NA	NA	386	3	21	MN ≥1:28	100	97.9, 100	100	97.9, 100
							88	88C4	Split inactivated	Split inactivated	AS03A	VN1194	IN05	3.75					3.75	AS03A	VN1194	same	21	same	IN05	Split inactivated	344	AS03A	3.75	NA	NA	NA	NA	547	3	203	MN ≥1:28
							88	88C5	Split inactivated	Split inactivated	AS03A	VN1194	IN05	3.75					3.75	AS03A	VN1194	same	21	same	IN05	Split inactivated	344	AS03A	3.75	NA	NA	NA	NA	730	3	385	MN ≥1:28	100	95.2, 100	96	88.8, 99.2
							88	88C6	Split inactivated	Split inactivated	AS03A	VN1194	IN05	3.75					3.75	AS03A	VN1194	same	21	same	IN05	Split inactivated	344	AS03A	3.75	NA	NA	NA	NA	912	3	568	MN ≥1:28
							88	88C7	Split inactivated	Split inactivated	AS03A	VN1194	IN05	3.75					3.75	AS03A	VN1194	same	21	same	IN05	Split inactivated	344	AS03A	3.75	NA	NA	NA	NA	1095	3	750	MN ≥1:28	98.6	92.7, 100	93.2	84.9, 97.8
							88	88C8	Split inactivated	Split inactivated	AS03A	VN1194	IN05	3.75					3.75	AS03A	VN1194	same	21	same	IN05	Split inactivated	344	AS03A	3.75	NA	NA	NA	NA	1277	3	933	MN ≥1:28
							88	88C9	Split inactivated	Split inactivated	AS03A	VN1194	IN05	3.75					3.75	AS03A	VN1194	same	21	same	IN05	Split inactivated	344	AS03A	3.75	NA	NA	NA	NA	1460	3	1115	MN ≥1:28	98.7	92.8, 100	97.3	90.7, 99.7
							88	88D1	Split inactivated			VN1194							3.75	AS03A	VN1194	same	21	same	IN05	Split inactivated	1074	AS03A	3.75	NA	NA	NA	NA	365	2	344	MN ≥1:28
							88	88D2	Split inactivated			VN1194							3.75	AS03A	VN1194	same	21	same	IN05	Split inactivated	1074	AS03A	3.75	NA	NA	NA	NA	547	2	526	MN ≥1:28
							88	88D3	Split inactivated			VN1194							3.75	AS03A	VN1194	same	21	same	IN05	Split inactivated	1074	AS03A	3.75	NA	NA	NA	NA	730	2	709	MN ≥1:28	77.3	66.2, 86.2	22.7	13.8, 33.8
							88	88D4	Split inactivated			VN1194							3.75	AS03A	VN1194	same	21	same	IN05	Split inactivated	1074	AS03A	3.75	NA	NA	NA	NA	912	2	891	MN ≥1:28
							88	88D5	Split inactivated			VN1194							3.75	AS03A	VN1194	same	21	same	IN05	Split inactivated	1074	AS03A	3.75	NA	NA	NA	NA	1095	2	1074	MN ≥1:28	73.3	61.9, 82.9	25.3	16.0, 36.7
							88	88D6	Split inactivated	Split inactivated	AS03A	VN1194	IN05	3.75					3.75	AS03A	VN1194	same	21	same	IN05	Split inactivated	1074	AS03A	3.75	NA	NA	NA	NA	1116	3	21	MN ≥1:28	100	95.1, 100	100	95.2, 100
							88	88D7	Split inactivated	Split inactivated	AS03A	VN1194	IN05	3.75					3.75	AS03A	VN1194	same	21	same	IN05	Split inactivated	1074	AS03A	3.75	NA	NA	NA	NA	1277	3	203	MN ≥1:28
							88	88D8	Split inactivated	Split inactivated	AS03A	VN1194	IN05	3.75					3.75	AS03A	VN1194	same	21	same	IN05	Split inactivated	1074	AS03A	3.75	NA	NA	NA	NA	1460	3	385	MN ≥1:28	98.7	92.8, 100	98.7	92.8, 100
Schwarz et al., 2009	43	﻿NCT00430521	512	mixed	18-60	Germany	89	89A1	Split inactivated			VN1194							3.75	AS03A	IN05	3.75	183	same	NA	Split inactivated	NA	NA	NA	NA	NA	NA	NA	21	1	21
							89	89A2	Split inactivated			VN1194							3.75	AS03A	IN05	3.75	183	same	NA	Split inactivated	NA	NA	NA	NA	NA	NA	NA	183	1	183
							89	89A3	Split inactivated	Split inactivated	AS03A	VN1194	IN05	3.75					3.75	AS03A	IN05	3.75	183	same	NA	Split inactivated	NA	NA	NA	NA	NA	NA	NA	190	2	7
							89	89A4	Split inactivated	Split inactivated	AS03A	VN1194	IN05	3.75					3.75	AS03A	IN05	3.75	183	same	NA	Split inactivated	NA	NA	NA	NA	NA	NA	NA	204	2	21
							89	89B1	Split inactivated			VN1194							3.75	AS03A	VN1194	3.75	183	same	NA	Split inactivated	NA	NA	NA	NA	NA	NA	NA	21	1	21
							89	89B2	Split inactivated			VN1194							3.75	AS03A	VN1194	3.75	183	same	NA	Split inactivated	NA	NA	NA	NA	NA	NA	NA	183	1	183
							89	89B3	Split inactivated			VN1194							3.75	AS03A	VN1194	3.75	183	same	NA	Split inactivated	NA	NA	NA	NA	NA	NA	NA	190	2	7
							89	89B4	Split inactivated			VN1194							3.75	AS03A	VN1194	3.75	183	same	NA	Split inactivated	NA	NA	NA	NA	NA	NA	NA	204	2	21
							89	89C1	Split inactivated			VN1194							3.75	AS03A	VN1194	3.75	21	same	IN05	Split inactivated	162	AS03	3.75	NA	NA	NA	NA	21	1	21
							89	89C2	Split inactivated			VN1194							3.75	AS03A	VN1194	3.75	21	same	IN05	Split inactivated	162	AS03	3.75	NA	NA	NA	NA	42	2	21
							89	89C3	Split inactivated	Split inactivated	AS03A	VN1194	IN05	3.75					3.75	AS03A	VN1194	3.75	21	same	IN05	Split inactivated	162	AS03	3.75	NA	NA	NA	NA	183	2	162
							89	89C4	Split inactivated	Split inactivated	AS03A	VN1194	IN05	3.75					3.75	AS03A	VN1194	3.75	21	same	IN05	Split inactivated	162	AS03	3.75	NA	NA	NA	NA	190	3	7
							89	89C5	Split inactivated	Split inactivated	AS03A	VN1194	IN05	3.75					3.75	AS03A	VN1194	3.75	21	same	IN05	Split inactivated	162	AS03	3.75	NA	NA	NA	NA	204	3	21
							89	89D1	Split inactivated			VN1194							3.75	AS03A	VN1194	3.75	21	same	VN1194	Split inactivated	162	AS03	3.75	NA	NA	NA	NA	21	1	21
							89	89D2	Split inactivated			VN1194							3.75	AS03A	VN1194	3.75	21	same	VN1194	Split inactivated	162	AS03	3.75	NA	NA	NA	NA	42	2	21
							89	89D3	Split inactivated			VN1194							3.75	AS03A	VN1194	3.75	21	same	VN1194	Split inactivated	162	AS03	3.75	NA	NA	NA	NA	183	2	162
							89	89D4	Split inactivated			VN1194							3.75	AS03A	VN1194	3.75	21	same	VN1194	Split inactivated	162	AS03	3.75	NA	NA	NA	NA	190	3	7
							89	89D5	Split inactivated			VN1194							3.75	AS03A	VN1194	3.75	21	same	VN1194	Split inactivated	162	AS03	3.75	NA	NA	NA	NA	204	3	21
Risi et al., 2011	45	﻿NCT00771615	469	mixed	18-64	United States, Canada	106	106A1	Split inactivated		AS03A	IN05							3.75	AS03A	IN05	3.75	21	AS03A	TK05	Split inactivated	435	AS03A	3.75	NA	NA	NA	NA	456	2	435
							106	106A2	Split inactivated	Split inactivated	AS03A	IN05	TK05	3.75					3.75	AS03A	IN05	3.75	21	AS03A	TK05	Split inactivated	435	AS03A	3.75	NA	NA	NA	NA	466	3	10
							106	106A3	Split inactivated	Split inactivated	AS03A	IN05	TK05	3.75					3.75	AS03A	IN05	3.75	21	AS03A	TK05	Split inactivated	435	AS03A	3.75	NA	NA	NA	NA	498	3	42
							106	106A4	Split inactivated	Split inactivated	AS03A	IN05	TK05	3.75					3.75	AS03A	IN05	3.75	21	AS03A	TK05	Split inactivated	435	AS03A	3.75	NA	NA	NA	NA	638	3	182
							106	106B1	Split inactivated		AS03A	IN05							3.75	AS03B	IN05	3.75	21	AS03A	TK05	Split inactivated	435	AS03A	3.75	NA	NA	NA	NA	456	2	435
							106	106B2	Split inactivated	Split inactivated	AS03A	IN05	TK05	3.75					3.75	AS03B	IN05	3.75	21	AS03A	TK05	Split inactivated	435	AS03A	3.75	NA	NA	NA	NA	466	3	10
							106	106B3	Split inactivated	Split inactivated	AS03A	IN05	TK05	3.75					3.75	AS03B	IN05	3.75	21	AS03A	TK05	Split inactivated	435	AS03A	3.75	NA	NA	NA	NA	498	3	42
							106	106B4	Split inactivated	Split inactivated	AS03A	IN05	TK05	3.75					3.75	AS03B	IN05	3.75	21	AS03A	TK05	Split inactivated	435	AS03A	3.75	NA	NA	NA	NA	638	3	182
							106	106C1	Split inactivated		AS03A	IN05							3.75	none	IN05	3.75	21	AS03A	TK05	Split inactivated	435	AS03A	3.75	NA	NA	NA	NA	456	2	435
							106	106C2	Split inactivated	Split inactivated	AS03A	IN05	TK05	3.75					3.75	none	IN05	3.75	21	AS03A	TK05	Split inactivated	435	AS03A	3.75	NA	NA	NA	NA	466	3	10
							106	106C3	Split inactivated	Split inactivated	AS03A	IN05	TK05	3.75					3.75	none	IN05	3.75	21	AS03A	TK05	Split inactivated	435	AS03A	3.75	NA	NA	NA	NA	498	3	42
							106	106C4	Split inactivated	Split inactivated	AS03A	IN05	TK05	3.75					3.75	none	IN05	3.75	21	AS03A	TK05	Split inactivated	435	AS03A	3.75	NA	NA	NA	NA	638	3	182
							106	106D1	Split inactivated		AS03A	IN05							3.75	AS03A	IN05	3.75	21	none	TK05	Split inactivated	435	AS03A	3.75	NA	NA	NA	NA	456	2	435
							106	106D2	Split inactivated	Split inactivated	AS03A	IN05	TK05	3.75					3.75	AS03A	IN05	3.75	21	none	TK05	Split inactivated	435	AS03A	3.75	NA	NA	NA	NA	466	3	10
							106	106D3	Split inactivated	Split inactivated	AS03A	IN05	TK05	3.75					3.75	AS03A	IN05	3.75	21	none	TK05	Split inactivated	435	AS03A	3.75	NA	NA	NA	NA	498	3	42
							106	106D4	Split inactivated	Split inactivated	AS03A	IN05	TK05	3.75					3.75	AS03A	IN05	3.75	21	none	TK05	Split inactivated	435	AS03A	3.75	NA	NA	NA	NA	638	3	182
							106	106E1	Split inactivated		AS03A	IN05							3.75	AS03B	IN05	3.75	21	none	TK05	Split inactivated	435	AS03A	3.75	NA	NA	NA	NA	456	2	435
							106	106E2	Split inactivated	Split inactivated	AS03A	IN05	TK05	3.75					3.75	AS03B	IN05	3.75	21	none	TK05	Split inactivated	435	AS03A	3.75	NA	NA	NA	NA	466	3	10
							106	106E3	Split inactivated	Split inactivated	AS03A	IN05	TK05	3.75					3.75	AS03B	IN05	3.75	21	none	TK05	Split inactivated	435	AS03A	3.75	NA	NA	NA	NA	498	3	42
							106	106E4	Split inactivated	Split inactivated	AS03A	IN05	TK05	3.75					3.75	AS03B	IN05	3.75	21	none	TK05	Split inactivated	435	AS03A	3.75	NA	NA	NA	NA	638	3	182
Goji et al., 2008	55	﻿NCT00240903	140	mixed	18-64	United States	295	295A1	Recombinant	Subunit	none	HK97	VN1203	90					54	none	HK97	10	30	none	VN1203	Subunit	2525	none	90	NA	NA	NA	NA	2583	3	28
							295	295B1	Subunit			VN1203							90	none	VN1203	90	28	none	NA	NA	NA	NA	NA	NA	NA	NA	NA	2583	3	28
Winokur et al., 2015	48	NCT00680069	517	mixed	19-64	United States	297	297A1	Subunit			VN1203							8.75	mixed	VN1203	8.75		none	IN05	Subunit	885	none	15	NA	NA	NA	NA	913	2	885
							297	297A2	Subunit	Subunit	none	VN1203	IN05	15					8.75	mixed	VN1203	8.75		none	IN05	Subunit	885	none	15	NA	NA	NA	NA	941	3	28
							297	297A3	Subunit	Subunit	none	VN1203	IN05	15					8.75	mixed	VN1203	8.75		none	IN05	Subunit	885	none	15	NA	NA	NA	NA	1096	3	183
							297	297B1	Subunit			VN1203							8.75	mixed	VN1203	8.75		none	IN05	Subunit	885	none	90	NA	NA	NA	NA	913	2	885
							297	297B2	Subunit	Subunit	none	VN1203	IN05	90					8.75	mixed	VN1203	8.75		none	IN05	Subunit	885	none	90	NA	NA	NA	NA	941	3	28
							297	297B3	Subunit	Subunit	none	VN1203	IN05	90					8.75	mixed	VN1203	8.75		none	IN05	Subunit	885	none	90	NA	NA	NA	NA	1096	3	183
							297	297C1	Subunit			VN1203							55	mixed	VN1203	55		none	IN05	Subunit	885	none	15	NA	NA	NA	NA	913	2	885
							297	297C2	Subunit	Subunit	none	VN1203	IN05	15					55	mixed	VN1203	55		none	IN05	Subunit	885	none	15	NA	NA	NA	NA	941	3	28
							297	297C3	Subunit	Subunit	none	VN1203	IN05	15					55	mixed	VN1203	55		none	IN05	Subunit	885	none	15	NA	NA	NA	NA	1096	3	183
							297	297D1	Subunit			VN1203							55	mixed	VN1203	55		none	IN05	Subunit	885	none	90	NA	NA	NA	NA	913	2	885
							297	297D2	Subunit	Subunit	none	VN1203	IN05	90					55	mixed	VN1203	55		none	IN05	Subunit	885	none	90	NA	NA	NA	NA	941	3	28
							297	297D3	Subunit	Subunit	none	VN1203	IN05	90					55	mixed	VN1203	55		none	IN05	Subunit	885	none	90	NA	NA	NA	NA	1096	3	183
							297	297E1	Subunit			IN05							15	none	IN05	15	28	none	NA	NA	NA	NA	NA	NA	NA	NA	NA	28	1	28
							297	297E2	Subunit			IN05							15	none	IN05	15	28	none	NA	NA	NA	NA	NA	NA	NA	NA	NA	56	2	28
							297	297E3	Subunit			IN05							15	none	IN05	15	28	none	NA	NA	NA	NA	NA	NA	NA	NA	NA	183	2	155
							297	297F1	Subunit			IN05							90	none	IN05	90	28	none	NA	NA	NA	NA	NA	NA	NA	NA	NA	28	1	28
							297	297F2	Subunit			IN05							90	none	IN05	90	28	none	NA	NA	NA	NA	NA	NA	NA	NA	NA	56	2	28
							297	297F3	Subunit			IN05							90	none	IN05	90	28	none	NA	NA	NA	NA	NA	NA	NA	NA	NA	183	2	155
Khurana et al., 2014	53	﻿NCT00478816	54	mixed	18-65	United Kingdom	417	417A1	Subunit	Subunit	MF59	SI97	VN1194	7.5					18.75	MF59	VN1194	7.5	2555	MF59	NA	NA	NA	NA	NA	NA	NA	NA	NA	2576	2	21
							417	417B1	Subunit	Subunit	MF59	SI97	VN1194	7.5					18.75	none	VN1194	7.5	2555	MF59	NA	NA	NA	NA	NA	NA	NA	NA	NA	2576	2	21
							417	417C	Subunit			VN1194							7.5	MF59	VN1194	7.5	21	MF59	NA	NA	NA	NA	NA	NA	NA	NA	NA	42	2	21
Lopez et al., 2013	50	﻿NCT00481065	265	predominanly female	18-40	Colombia	430	430A1	Subunit	Subunit	MF59	VN1194							7.5	MF59	VN1194	7.5	22	MF59	VN1194	Subunit	360	MF59	7.5	NA	NA	NA	NA	403	3	21
							430	430B1	Subunit	Subunit	MF59	VN1194	TK05	7.5					7.5	MF59	TK05	7.5	382	MF59	NA	NA	NA	NA	NA	NA	NA	NA	NA	403	2	21
Leroux-Roels et al., 2010	44	﻿NCT00506350	350	mixed	19-61	Belgium	87	87A1	Split inactivated			VN1194							3.75	none	VN1194	3.75	21	none	IN05	Split inactivated	426	AS03A	3.75	IN05	21	AS03A	3.75	426	2	405
							87	87A2	Split inactivated	Split inactivated	AS03A	VN1194	IN05	3.75					3.75	none	VN1194	3.75	21	none	IN05	Split inactivated	426	AS03A	3.75	IN05	21	AS03A	3.75	433	3	7
							87	87A3	Split inactivated	Split inactivated	AS03A	VN1194	IN05	3.75					3.75	none	VN1194	3.75	21	none	IN05	Split inactivated	426	AS03A	3.75	IN05	21	AS03A	3.75	440	3	14
							87	87A4	Split inactivated	Split inactivated	AS03A	VN1194	IN05	3.75					3.75	none	VN1194	3.75	21	none	IN05	Split inactivated	426	AS03A	3.75	IN05	21	AS03A	3.75	447	3	21
							87	87A5	Split inactivated	Split inactivated	AS03A	VN1194	IN05	3.75					3.75	none	VN1194	3.75	21	none	IN05	Split inactivated	426	AS03A	3.75	IN05	21	AS03A	3.75	454	4	7
							87	87A6	Split inactivated	Split inactivated	AS03A	VN1194	IN05	3.75					3.75	none	VN1194	3.75	21	none	IN05	Split inactivated	426	AS03A	3.75	IN05	21	AS03A	3.75	461	4	14
							87	87A7	Split inactivated	Split inactivated	AS03A	VN1194	IN05	3.75					3.75	none	VN1194	3.75	21	none	IN05	Split inactivated	426	AS03A	3.75	IN05	21	AS03A	3.75	468	4	21
							87	87A8	Split inactivated	Split inactivated	AS03A	VN1194	IN05	3.75					3.75	none	VN1194	3.75	21	none	IN05	Split inactivated	426	AS03A	3.75	IN05	21	AS03A	3.75	606	4	159
							87	87B1	Split inactivated			VN1194							3.75	AS03A	VN1194	3.75	21	AS03A	IN05	Split inactivated	426	AS03A	3.75	NA	NA	NA	NA	426	2	405
							87	87B2	Split inactivated	Split inactivated	AS03A	VN1194	IN05	3.75					3.75	AS03A	VN1194	3.75	21	AS03A	IN05	Split inactivated	426	AS03A	3.75	NA	NA	NA	NA	433	3	7
							87	87B3	Split inactivated	Split inactivated	AS03A	VN1194	IN05	3.75					3.75	AS03A	VN1194	3.75	21	AS03A	IN05	Split inactivated	426	AS03A	3.75	NA	NA	NA	NA	440	3	14
							87	87B4	Split inactivated	Split inactivated	AS03A	VN1194	IN05	3.75					3.75	AS03A	VN1194	3.75	21	AS03A	IN05	Split inactivated	426	AS03A	3.75	NA	NA	NA	NA	447	3	21
							87	87B5	Split inactivated			VN1194	IN05	3.75					3.75	AS03A	VN1194	3.75	21	AS03A	IN05	Split inactivated	426	AS03A	3.75	NA	NA	NA	NA	606	3	180
							87	87C1	Split inactivated			IN05							3.75	AS03A	IN05	3.75	21	AS03A	NA	NA	NA	NA	NA	NA	NA	NA	NA	7	1	7
							87	87C2	Split inactivated			IN05							3.75	AS03A	IN05	3.75	21	AS03A	NA	NA	NA	NA	NA	NA	NA	NA	NA	14	1	14
							87	87C3	Split inactivated			IN05							3.75	AS03A	IN05	3.75	21	AS03A	NA	NA	NA	NA	NA	NA	NA	NA	NA	21	1	21
							87	87C4	Split inactivated			IN05							3.75	AS03A	IN05	3.75	21	AS03A	NA	NA	NA	NA	NA	NA	NA	NA	NA	28	2	7
							87	87C5	Split inactivated			IN05							3.75	AS03A	IN05	3.75	21	AS03A	NA	NA	NA	NA	NA	NA	NA	NA	NA	35	2	14
							87	87C6	Split inactivated			IN05							3.75	AS03A	IN05	3.75	21	AS03A	NA	NA	NA	NA	NA	NA	NA	NA	NA	42	2	21
							87	87C7	Split inactivated			IN05							3.75	AS03A	IN05	3.75	21	AS03A	NA	NA	NA	NA	NA	NA	NA	NA	NA	180	2	159
Levine et al., 2019	49	﻿NCT00719043	35	mixed	>18	United States	90	90A1	Split inactivated		AS03A	TK05							3.75	AS03A	TK05	3.75	366	AS03A	NA	NA	NA	NA	NA	NA	NA	NA	NA	377	2	10	MN ≥1:40	94	81–99							63	45–79	80	63–92
							90	90B1	Split inactivated	Split inactivated	AS03A	IN05	TK05	7.5					7.5	AS03A	TK05	7.5	549	AS03A	NA	NA	NA	NA	NA	NA	NA	NA	NA	559	2	10	MN ≥1:40	91	77–98	97	85–100					69	51–83
							90	90C1	Split inactivated	Split inactivated	AS03A	IN05	TK05	3.75					3.75	AS03A	TK05	3.75	549	AS03A	NA	NA	NA	NA	NA	NA	NA	NA	NA	559	2	10	MN ≥1:40	91	77–98	100	90–100					77	60–90
							610	610A1	Split inactivated			VN1194							3.75	AS03A	VN1194	3.75	365	same	NA	Split inactivated	NA	NA	NA	NA	NA	NA	NA	21	1	21
							610	610A2	Split inactivated			VN1194							3.75	AS03A	VN1194	3.75	365	same	NA	Split inactivated	NA	NA	NA	NA	NA	NA	NA	365	1	365
							610	610A3	Split inactivated			VN1194							3.75	AS03A	VN1194	3.75	365	same	NA	Split inactivated	NA	NA	NA	NA	NA	NA	NA	372	2	7
							610	610A4	Split inactivated			VN1194							3.75	AS03A	VN1194	3.75	365	same	NA	Split inactivated	NA	NA	NA	NA	NA	NA	NA	386	2	21
							610	610A5	Split inactivated			VN1194							3.75	AS03A	VN1194	3.75	365	same	NA	Split inactivated	NA	NA	NA	NA	NA	NA	NA	548	2	183
							610	610B1	Split inactivated			VN1194							3.75	AS03A	IN05	3.75	365	same	NA	Split inactivated	NA	NA	NA	NA	NA	NA	NA	21	1	21
							610	610B2	Split inactivated			VN1194							3.75	AS03A	IN05	3.75	365	same	NA	Split inactivated	NA	NA	NA	NA	NA	NA	NA	365	1	365
							610	610B3	Split inactivated	Split inactivated	AS03A	VN1194	IN05	3.75					3.75	AS03A	IN05	3.75	365	same	NA	Split inactivated	NA	NA	NA	NA	NA	NA	NA	372	2	7
							610	610B4	Split inactivated	Split inactivated	AS03A	VN1194	IN05	3.75					3.75	AS03A	IN05	3.75	365	same	NA	Split inactivated	NA	NA	NA	NA	NA	NA	NA	386	2	21
							610	610B5	Split inactivated	Split inactivated	AS03A	VN1194	IN05	3.75					3.75	AS03A	IN05	3.75	365	same	NA	Split inactivated	NA	NA	NA	NA	NA	NA	NA	548	2	183
							610	610C1	Split inactivated			VN1194							3.75	AS03A	VN1194	3.75	21	same	VN1194	Split inactivated	365	AS03	3.75	NA	NA	NA	NA	21	1	21
							610	610C2	Split inactivated			VN1194							3.75	AS03A	VN1194	3.75	21	same	VN1194	Split inactivated	365	AS03	3.75	NA	NA	NA	NA	42	2	21
							610	610C3	Split inactivated			VN1194							3.75	AS03A	VN1194	3.75	21	same	VN1194	Split inactivated	365	AS03	3.75	NA	NA	NA	NA	365	2	365
							610	610C4	Split inactivated			VN1194							3.75	AS03A	VN1194	3.75	21	same	VN1194	Split inactivated	365	AS03	3.75	NA	NA	NA	NA	372	3	7
							610	610C5	Split inactivated			VN1194							3.75	AS03A	VN1194	3.75	21	same	VN1194	Split inactivated	365	AS03	3.75	NA	NA	NA	NA	386	3	21
							610	610C6	Split inactivated			VN1194							3.75	AS03A	VN1194	3.75	21	same	VN1194	Split inactivated	365	AS03	3.75	NA	NA	NA	NA	548	3	183
							610	610D1	Split inactivated			VN1194							3.75	AS03A	VN1194	3.75	21	same	IN05	Split inactivated	365	AS03	3.75	NA	NA	NA	NA	21	1	21
							610	610D2	Split inactivated			VN1194							3.75	AS03A	VN1194	3.75	21	same	IN05	Split inactivated	365	AS03	3.75	NA	NA	NA	NA	42	2	21
							610	610D3	Split inactivated			VN1194							3.75	AS03A	VN1194	3.75	21	same	IN05	Split inactivated	365	AS03	3.75	NA	NA	NA	NA	365	2	365
							610	610D4	Split inactivated	Split inactivated	AS03A	VN1194	IN05	3.75					3.75	AS03A	VN1194	3.75	21	same	IN05	Split inactivated	365	AS03	3.75	NA	NA	NA	NA	372	3	7
							610	610D5	Split inactivated	Split inactivated	AS03A	VN1194	IN05	3.75					3.75	AS03A	VN1194	3.75	21	same	IN05	Split inactivated	365	AS03	3.75	NA	NA	NA	NA	386	3	21
							610	610D6	Split inactivated	Split inactivated	AS03A	VN1194	IN05	3.75					3.75	AS03A	VN1194	3.75	21	same	IN05	Split inactivated	365	AS03	3.75	NA	NA	NA	NA	548	3	183
﻿Haveri et al., 2021	56	unknown	61	mixed	19-68	Finland	611	611A1	Split inactivated			IN05							3.75	AS03A	IN05	3.75	21	same	VN1203	Inactivated whole virion	709	none	7.5	VN1203	21	none	7.5	21	1	21
							611	611A2	Split inactivated			IN05							3.75	AS03A	IN05	3.75	21	same	VN1203	Inactivated whole virion	709	none	7.5	VN1203	21	none	7.5	42	2	21
							611	611A3	Split inactivated			IN05							3.75	AS03A	IN05	3.75	21	same	VN1203	Inactivated whole virion	709	none	7.5	VN1203	21	none	7.5	182	2	161
							611	611A4	Split inactivated			IN05							3.75	AS03A	IN05	3.75	21	same	VN1203	Inactivated whole virion	709	none	7.5	VN1203	21	none	7.5	730	2	709
							611	611A5	Split inactivated	Inactivated whole virion	none	IN05	VN1203	7.5					3.75	AS03A	IN05	3.75	21	same	VN1203	Inactivated whole virion	709	none	7.5	VN1203	21	none	7.5	751	3	21
							611	611A6	Split inactivated	Inactivated whole virion	none	IN05	VN1203	7.5					3.75	AS03A	IN05	3.75	21	same	VN1203	Inactivated whole virion	709	none	7.5	VN1203	21	none	7.5	772	4	21
							611	611A7	Split inactivated	Inactivated whole virion	none	IN05	VN1203	7.5					3.75	AS03A	IN05	3.75	21	same	VN1203	Inactivated whole virion	709	none	7.5	VN1203	21	none	7.5	912	4	161
							611	611A8	Split inactivated	Inactivated whole virion	none	IN05	VN1203	7.5					3.75	AS03A	IN05	3.75	21	same	VN1203	Inactivated whole virion	709	none	7.5	VN1203	21	none	7.5	1095	4	344
							611	611A9	Split inactivated	Inactivated whole virion	none	IN05	VN1203	7.5					3.75	AS03A	IN05	3.75	21	same	VN1203	Inactivated whole virion	709	none	7.5	VN1203	21	none	7.5	1460	4	709
Belshe et al., 2014	51	﻿NCT00680069	637	mixed	18-49	United States	431	431A1	Subunit	Subunit	MF59	VN1203	AN05	3.75					90	none	AN05	3.75	669	MF59	NA	NA	NA	NA	NA	NA	NA	NA	NA	697	2	28	MN ≥1:40	83	59-96	61	36-83
							431	431B1	Subunit	Subunit	none	VN1203	AN05	3.75					90	none	AN05	3.75	669	none	NA	NA	NA	NA	NA	NA	NA	NA	NA	697	2	28	MN ≥1:40	76	50-93	41	18-67
							431	431C1	Subunit	Subunit	MF59	VN1203	AN05	3.75					90	none	VN1203	90	30	MF59	AN05	subunit	669	MF59	3.75	NA	NA	NA	NA	697	3	28	MN ≥1:40	89	67-99	74	49-91
							431	431D1	Subunit	Subunit	none	VN1203	AN05	3.75					90	none	VN1203	90	30	none	AN05	subunit	669	none	3.75	NA	NA	NA	NA	697	3	28	MN ≥1:40	67	41-87	44	22-69
							431	431E1	Subunit			AN05							3.75	none	AN05	3.75	28	none	NA	NA	NA	NA	NA	NA	NA	NA	NA	56	2	28	MN ≥1:40	34	22-48					2	0-9
							431	431F1	Subunit			AN05							7.5	none	AN05	7.5	28	none	NA	NA	NA	NA	NA	NA	NA	NA	NA	56	2	28	MN ≥1:40	58	44-72					2	0-10
							431	431G1	Subunit			AN05							15	none	AN05	15	28	none	NA	NA	NA	NA	NA	NA	NA	NA	NA	56	2	28	MN ≥1:40	73	56-85					0	0-9
							431	431H1	Subunit			AN05							45	none	AN05	45	28	none	NA	NA	NA	NA	NA	NA	NA	NA	NA	56	2	28	MN ≥1:40	91	79-98					0	0-8
							431	431I1	Subunit			AN05							90	none	AN05	90	28	none	NA	NA	NA	NA	NA	NA	NA	NA	NA	56	2	28	MN ≥1:40	93	83-98					4	0-12
							431	431J1	Subunit			AN05							3.75	MF59	AN05	3.75	28	MF59	NA	NA	NA	NA	NA	NA	NA	NA	NA	56	2	28	MN ≥1:40	84	71-92					2	0-10
							431	431K1	Subunit			AN05							7.5	MF59	AN05	7.5	28	MF59	NA	NA	NA	NA	NA	NA	NA	NA	NA	56	2	28	MN ≥1:40	98	88-100					5	1-16
							431	431L1	Subunit			AN05							15	MF59	AN05	15	28	MF59	NA	NA	NA	NA	NA	NA	NA	NA	NA	56	2	28	MN ≥1:40	93	82-99					0	0-8
							431	431M1	Subunit			AN05							45	MF59	AN05	45	28	MF59	NA	NA	NA	NA	NA	NA	NA	NA	NA	56	2	28	MN ≥1:40	98	88-100					0	0-8
﻿Galli et al., 2009	52	﻿NCT00478816	54	mixed	18-65	United Kingdom	416	416A1	Subunit	Subunit	MF59	SI97	VN1194	7.5					18.75	MF59	VN1194	7.5	2555	MF59	NA	NA	NA	NA	NA	NA	NA	NA	NA	2562	2	7		100	69–100	90	55–100	90	55–100					90	55–100
							416	416A2	Subunit	Subunit	MF59	SI97	VN1194	7.5					18.75	MF59	VN1194	7.5	2555	MF59	NA	NA	NA	NA	NA	NA	NA	NA	NA	2569	2	14		100	63–100	100	63–100	100	63–100					88	47–100
							416	416A3	Subunit	Subunit	MF59	SI97	VN1194	7.5					18.75	MF59	VN1194	7.5	2555	MF59	NA	NA	NA	NA	NA	NA	NA	NA	NA	2559	2	42		100	74–100	100	74–100	100	74–100					92	62–100
							416	416A4	Subunit	Subunit	MF59	SI97	VN1194	7.5					18.75	MF59	VN1194	7.5	2555	MF59	NA	NA	NA	NA	NA	NA	NA	NA	NA	2757	2	202		83	52–98	92	62–100	100	74–100					75	43–95
							416	416B1	Subunit	Subunit	MF59	SI97	VN1194	7.5					18.75	none	VN1194	7.5	2555	MF59	NA	NA	NA	NA	NA	NA	NA	NA	NA	2562	2	7		100	66–100	67	30–93	100	66–100					67	30–93
							416	416B2	Subunit	Subunit	MF59	SI97	VN1194	7.5					18.75	none	VN1194	7.5	2555	MF59	NA	NA	NA	NA	NA	NA	NA	NA	NA	2569	2	14		100	69–100	90	55–100	100	69–100					90	55–100
							416	416B3	Subunit	Subunit	MF59	SI97	VN1194	7.5					18.75	none	VN1194	7.5	2555	MF59	NA	NA	NA	NA	NA	NA	NA	NA	NA	2559	2	42		100	74–100	83	52–98	100	74–100					58	28–85
							416	416B4	Subunit	Subunit	MF59	SI97	VN1194	7.5					18.75	none	VN1194	7.5	2555	MF59	NA	NA	NA	NA	NA	NA	NA	NA	NA	2757	2	202		64	31–89	45	17–77	100	74–100					18	2–52
							416	416C1	Subunit			VN1194							7.5	MF59	VN1194	7.5	21	MF59	NA	NA	NA	NA	NA	NA	NA	NA	NA	28	2	7		12	2–30			23	9–44					0	0–13
							416	416C2	Subunit			VN1194							7.5	MF59	VN1194	7.5	21	MF59	NA	NA	NA	NA	NA	NA	NA	NA	NA	35	2	14		23	8–45			45	24–68					23	8–45
							416	416C3	Subunit			VN1194							7.5	MF59	VN1194	7.5	21	MF59	NA	NA	NA	NA	NA	NA	NA	NA	NA	63	2	42		48	29–67			55	36–74					31	15–51
							416	416C4	Subunit			VN1194							7.5	MF59	VN1194	7.5	21	MF59	NA	NA	NA	NA	NA	NA	NA	NA	NA	223	2	202		4	0.1–20			35	17–56					8	1–25
[truncated: 241 more columns]

## Sheet: Details 
Column	Content							Antigen
Study	ID number assigned to particular paper			GMT	Geometric mean titer		PD86	﻿A⁄Duck⁄Potsdam⁄1402-6⁄1986
Group	ID number assigned to particular group in study and time point (first number: study, letter: group, second number: time point)			GMI	Geometric mean increase		SI97	A/duck/Singapore/1997
Vaccine type	The type of vaccine (e.g. split inactivated, whole inactivated, MVA) that was used in the first vaccination			SP	Seroprotection		HK97	A/HongKong/156/1997
Vaccine_type_2	The type of vaccine (e.g. split inactivated, whole inactivated, MVA) that was used in the secondary vaccination			SC	Seroconversion		VN1203	A/Vietnam/1203/2004
Vaccine_strain	The virus strain used in the first vaccination (abbreviated)						VN1194	﻿A/Vietnam/1194/2004
Vaccine_strain_2	The virus strain used in later vaccinations - if different from the first one (abbreviated)			MN	Microneutralization		TH04	A/Thailand/16/2004
Second_adjuvant	The adjuvant used in the secondary vaccination			HI	Hemagglutination inhibition		CA07	﻿A/Cambodia/R0405050/2007
Age	The age of the participants in the trial group			SRH	Single radial hemolysis		IN05	A/Indonesia/05/2005
Vaccine production	How the vaccine was produced (e.g. was it grown in eggs/cells). This information was only included when there was a difference within the study						HU02	A/duck/Hunan/795/2002
Vaccine content	Extra information on the vaccine content if there was something different within the study (e.g. addition of preservatives or not)			CI	Confidence interval		IN12	A/Indonesia/NIHRD-12379/2012
Infectious dose	The infectious dose used for live of vectored vaccines			SD	Standard deviation		TK05	A/turkey/Turkey/1/2005
Dose 1 ug HA	The amount in ug HA used in the first vaccine shot						QI05	﻿A/bar-headed-goose/Qinghai/1A/2005
Dose 1 adjuvant	The adjuvant used in the first vaccine shot						MG05	A/whooper-swan/Mongolia/244/2005
Dose 2 vaccine strain	The virus strain used in the second vaccination (abbreviated)						AS05	﻿A/Chicken/Astana/6/2005
Dose 2 ug HA	The amount in ug HA used in the second vaccine shot						TK06	A/Turkey/15/2006
Dose 2 timing (days after dose 1)	The amount of time (in days) between the first and second vaccine shots						EG10	A/Egypt/N03072/2010
Dose 2 adjuvant	The adjuvant used in the second vaccine shot						EG14	A/Egypt/N04915/2014
Dose 3 vaccine strain	The virus strain used in the third vaccination (abbreviated)						EG08	A/Egypt/3300-Namru3/2008
Dose 3 vaccine type	The type of vaccine (e.g. split inactivated, whole inactivated, MVA) that was used in the third vaccination						AN05	A/Anhui/1/2005
Dose 3 timing (days after dose 2)	The amount of time (in days) between the second and third vaccine shots						HU10	A/Hubei/1/2010
Dose 3 adjuvant	The adjuvant used in the third vaccine shot						BA13	A/duck/Bangladesh/19097/2013
Dose 3 ug HA	The amount in ug HA used in the third vaccine shot						VN12	A/duck/Vietnam/NCVD-1584/2012
Dose 4 vaccine strain	The virus strain used in the fourth vaccination (abbreviated)						GY14	A/gyrfalcon/Washington/410886/2014
Dose 4 timing (days after dose 3)	The amount of time (in days) between the third and fourth vaccine shots						GU06	A/goose/Guiyang/337/2006
Dose 4 adjuvant	The adjuvant used in the fourth vaccine shot						VN08	A/chicken/Vietnam/NCVD-016/2008
Dose 4 ug HA	The amount in ug HA used in the fourth vaccine shot						HK03	A/Hong-Kong/213/2003
Serum sample (days since first vacc)	The amount of time (in days) between the first vaccine shot and when the serum samples were obtained						LA07	A/Laos/Nong Khai/1/2007
Serum sample after how many doses?	The number of vaccine shots given before these serum samples						NL14	A/chicken/Netherlands/EMC-3/2014
How many days since last dose	The amount of time between the last vaccine shot and the serum samples (in days)
	Details:
	Each row in the sheet represents an experimental group at a specific point in time when the serum was obtained. The columns are arranged as parameter_assay_strain (e.g. SP_HI_PD86), and the corresponding error indicatation as parameter_assay_strain_CI or parameter_assay_strain_SD. The parameters obtained with the strain homologous to the first vaccination are under parameter_assay_VAC1 and the pa…
